# Supplementary material for: A Top-Down Approach to the Fabrication of Flame-Retardant Wood Aerogel with In Situ-Synthesized Borax and Zinc Borate
Source: Materials (Basel). 2024 May 30;17(11):2638. doi: 10.3390/ma17112638 (PMC11173988; doi:10.3390/ma17112638)
Supplement: Supplementary file 1 [file materials-17-02638-s001.zip]

Archive with 1 entries (1 files):
- materials-2998987-supplementary.pdf
